# Supplementary material for: A Facile Synthesis and Molecular Characterization of Certain New Anti-Proliferative Indole-Based Chemical Entities
Source: Int J Mol Sci. 2023 Apr 26;24(9):7862. doi: 10.3390/ijms24097862 (PMC10178769; doi:10.3390/ijms24097862)
Supplement: Supplementary file 1 [file ijms-24-07862-s001.zip]

Archive with 7 entries (7 files):
- 13CNMR-2-4e.pdf
- 13CNMR-4e.pdf
- 13CNMR-4f.pdf
- HNMR-2-4e.pdf
- HNMR-2-4f.pdf
- HNMR-4e.pdf
- HNMR-4f.pdf
